# Supplementary material for: Phytase production by Aspergillus niger NCIM 563 for a novel application to degrade organophosphorus pesticides
Source: AMB Express. 2017 Mar 21;7:66. doi: 10.1186/s13568-017-0370-9 (PMC5359262; doi:10.1186/s13568-017-0370-9)
Supplement: Supplementary file 2 — Additional file 2. Additional data. [file 13568_2017_370_MOESM2_ESM.xlsx]

## Sheet: Data
		Comparison of phytase production using spore inocula (Sp-I) and vegetative inocula (Ve-I)
			Set 1				Set 2				Set 3				Avg of Sets
		Time (h)	Phytase Activity (IU/mL)		Glucose (%)		Phytase Activity (IU/mL)		Glucose (%)		Phytase activity (IU/mL)		Glucose (%)		Phytase activity (IU/mL)		Glucose (%)
			Sp-I	Ve-I	Sp-I	Ve-I	Sp-I	Ve-I	Sp-I	Ve-I	Sp-I	Ve-I	Sp-I	Ve-I	Sp-I	Ve-I	Sp-I	Ve-I
		0			4.75	4.9			5.25	5.1			5.15	4.8			5.05	4.93333
		24			4.55	4.3			4.9	4.6			4.6	4.2			4.68333	4.36667
		48			3.92	3.7			4.2	3.9			3.9	3.6			4.00667	3.73333
		72		17	3.4	3.1		18	3.7	3.3		20	3.3	3.1		18.3333	3.46667	3.16667
		96	13	32	2.9	2.4	14	33	2.9	2.5	14	35	2.9	2.6	13.6667	33.3333	2.9	2.5
		120	20	60	2.3	1.7	21	61	2.2	1.6	20	59	2.2	1.6	20.3333	60	2.23333	1.63333
		144	32	82	1.7	1.1	33	90	1.6	0.96	31	85	1.6	1.1	32	85.6667	1.63333	1.05333
		168	40	74	1.2	0.3	41	75	1	0.35	44	77	1	0.29	41.6667	75.3333	1.06667	0.313333
		192	55		0.69		56		0.76		54		0.69		55		0.713333
		216	69		0.3		62		0.32		68		0.3		66.3333		0.306667
		240	61				59				64		0		61.3333
		Reduction of CPyF using phytase at different conditions
		a.	35°C -pH7	230nm			Enzyme untreated sample
		No.	Peakname	Ret.Time	Area	Amount	Type	Height	Rel.Area	Resolution
				min	mAU*min			mAU	%
		1	Peak 1	0.092	0.1619	n.a.	BMB	2.583	0.09	16.13
		2	chlorpyrifos	3.621	182.977	n.a.	BMB	783.786	98.59	3.93
		3	n.a.	4.746	2.4552	n.a.	BMB	14.542	1.32	n.a.
		Total:			185.594	0		800.911	100
		b.	35°C -pH7	230nm			Enzyme treated sample
		No.	Peakname	Ret.Time	Area	Amount	Type	Height	Rel.Area	Resolution
				min	mAU*min			mAU	%
		1	n.a.	0.954	1.0392	n.a.	BMB	3.934	0.44	2.15
		2	n.a.	1.94	4.0647	n.a.	BMB	14.217	1.74	2.57
		3	n.a.	3.011	0.7411	n.a.	BMB	3.306	0.32	1.67
		4	chlorpyrifos	3.619	63.45	n.a.	BMB	217.504	27.12	3.46
		5	n.a.	4.775	5.1564	n.a.	BMb	23.662	2.2	1.37
		6	n.a.	5.471	69.4283	n.a.	bMb	164.759	29.68	1.26
		7	n.a.	6.208	12.4365	n.a.	bMB	37.893	5.32	n.a.
		8	n.a.	8.75	27.8499	n.a.	BM	61.932	11.91	n.a.
		9	n.a.	9.239	46.3076	n.a.	MB	92.351	19.8	n.a.
		10	n.a.	9.831	3.4567	n.a.	Rd	15.41	1.48	n.a.
		Total:			233.93	0		634.966	100
		c.	50°C -pH2.5	230nm			Enzyme untreated sample
		No.	Peakname	Ret.Time	Area	Amount	Type	Height	Rel.Area	Resolution
				min	mAU*min			mAU	%
		1	chlorpyrifos	3.624	387.602	n.a.	BMB	893.795	88.73	6.24
		2	n.a.	4.14	17.4943	n.a.	Rd	76.005	4	n.a.
		3	n.a.	8.255	31.7562	n.a.	BMB	46.726	7.27	n.a.
		Total:			436.853	0		1016.53	100
		d.	50°C -pH2.5	230nm			Enzyme treated sample
		No.	Peakname	Ret.Time	Area	Amount	Type	Height	Rel.Area	Resolution
				min	mAU*min			mAU	%
		1	Peak 1	0.063	0.2176	n.a.	BMB	1.598	0.07	3.78
		2	n.a.	2.412	216.021	n.a.	BM	302.834	71.83	1.84
		3	chlorpyrifos	3.62	26.8354	n.a.	MB	137.549	8.92	3.68
		4	n.a.	4.767	1.6273	n.a.	Ru	7.283	0.54	n.a.
		5	n.a.	5.453	30.6298	n.a.	BMB	50.949	10.19	3.74
		6	n.a.	6.166	2.3379	n.a.	Rd	7.988	0.78	n.a.
		7	n.a.	8.744	1.1841	n.a.	Ru	5	0.39	n.a.
		8	n.a.	9.225	19.4918	n.a.	BM	26.411	6.48	n.a.
		9	n.a.	9.801	2.3799	n.a.	MB	8.124	0.79	n.a.
		Total:			300.725	0		547.738	100
		Validation of phytase production by using unoptimized and optimized media
			Set 1				Set 2				Set 3				Avg of Sets
		Time (hrs)	Activity (IU/mL)		Glucose (%)		Activity (IU/mL)		Glucose (%)		Activity (IU/mL)		Glucose (%)		Activity (IU/mL)		Glucose (%)
			Unoptimised	Optimised	Unoptimised	Optimised	Unoptimised	Optimised	Unoptimised	Optimised	Unoptimised	Optimised	Unoptimised	Optimised	Unoptimised	Optimised	Unoptimised	Optimised
		0			5.1	4			4.8	4.3			5.3	3.9			5.06667	4.06667
		24			4.5	3.2			3.9	3.8			4.6	3.2			4.33333	3.4
		48		42	3.4	2.2		41	3.1	2.5		48	3.7	2.1		43.6667	3.4	2.26667
		72	20	60	2.6	1.5	18	63	2.4	1.6	16	65	2.9	1.8	18	62.6667	2.63333	1.63333
		96	30	93	1.6	0.9	35	96	1.7	0.8	33	90	2.1	1	32.6667	93	1.8	0.9
		120	66	135	1	0.4	61	130	1.1	0.4	59	140	0.9	0.6	62	135	1	0.466667
		132	71	159	0.4		69	164	0.6		73	158	0.3		71	160.333	0.433333
		144	90	147			86	144			81	145			85.6667	145.333
		168	82				75				74				77
		Fermenter scale production
		a. 2-L (at 600 rpm) depicting phytase activity, pH and glucose concentration
			Set 1			Set 2			Set 3			Avg of sets
			600 RPM			600 RPM			600 RPM			600 RPM
		Time (h)	Activity	Glucose	pH	Activity	Glucose	pH	Activity	Glucose	pH	Activity	Glucose	pH
		24		3.5	5.5		3.9	5.3		3.8	5.6		3.73333	5.46667
		48	44	2.4	4.8	40	3.1	4.2	41	2.9	4.6	41.6667	2.8	4.53333
		72	65	1.6	4.1	59	2.2	3.6	63	1.8	3.9	62.3333	1.86667	3.86667
		96	98	0.7	3.1	92	1.3	2.9	96	0.8	2.8	95.3333	0.933333	2.93333
		120	130	0.4	2.3	122	0.6	2.1	135	0.3	2.4	129	0.433333	2.26667
		132	165			156			154			158.333
		144	158			149			145			150.667
		b. 10-L (at 500 rpm) depicting phytase activity, pH and glucose concentration
			Set 1			Set 2			Set 3			Avg of sets
		Time (h)	500 RPM			500 RPM			500 RPM			500 RPM
			Activity	Glucose	pH	Activity	Glucose	pH	Activity	Glucose	pH	Activity	Glucose	pH
		24		3.7	5.1		3.8	5.1		3.9	5.4		3.8	5.2
		48	41	2.3	4.4	39	2.4	4.4	42	2.6	4.9	40.6667	2.43333	4.56667
		72	63	1.5	3.7	55	1.6	3.7	62	1.9	4	60	1.66667	3.8
		96	96	0.8	2.5	90	0.7	2.5	95	1	3.2	93.6667	0.833333	2.73333
		120	135	0.3	1.9	125	0.4	2.1	133	0.6	2.3	131	0.433333	2.1
		132	160			152			168			160
		144	145			130			139			138
		Studies on optimum temperature and stability of phytase at different temperature
			Set 1		Set 2		Set 3		Avg of sets
		Temp (°C)	Activity (IU/mL)	Stability (%)	Activity (IU/mL)	Stability (%)	Activity (IU/mL)	Stability (%)	Activity (IU/mL)	Stability (%)
		30	19	100	25	100	20	100	21.3333	100
		40	35	100	38	100	36	100	36.3333	100
		50	85	100	88	100	86	100	86.3333	100
		60	57	77	55	87	58	86	56.6667	83.3333
		65	31	48	36	58	32	57	33	54.3333
		70	3	0	7	0	4	0	4.66667	0
		Studies on optimum pH and stability of phytase at different pH conditions
			Set 1		Set 2		Set 3		Avg of sets
		pH	Activity (IU/ml)	Stability (%)	Activity (IU/ml)	Stability (%)	Activity (IU/ml)	Stability (%)	Activity (IU/ml)	Stability (%)
		2.5	90	100	93	100	97	100	93.3333	100
		3.5	55	63	56	64	48	66	53	64.3333
		4.5	35	69	34	70	31	72	33.3333	70.3333
		5.5	12	71	10	72	11	74	11	72.3333
		6.5	8	73	12	75	11	78	10.3333	75.3333
		7.5	10	69	11	70	7	72	9.33333	70.3333
		8.5	10	70	9	72	8	75	9	72.3333
		9.5	8	68	9	70	8	73	8.33333	70.3333
		Efficacy of phytase in simulated gastric fluid
		pH	iP/kg soybean meal
			Set 1	Set 2	Set 3	Average
		1.5	360	418	390	389.333
		2	1375	1322	1348	1348.33
		2.5	1362	1315	1380	1352.33
		3.5	870	930	869	889.667
		4.5	680	790	750	740
		5.5	240	275	264	259.667
		Degradation of MCP and MP
		No.	Peakname	Ret.Time	Area	Amount	Type	Height	Rel.Area	Resolution
				min	mAU*min			mAU	%
		1	n.a.	3.748	14.0536	n.a.	BM	28.76	2.98	0.83
		2	n.a.	5.51	552.419	n.a.	BM	1287.11	97.02	n.a.
		Total:			566.472	0		1361.72	100
		No.	Peakname	Ret.Time	Area	Amount	Type	Height	Rel.Area	Resolution
				min	mAU*min			mAU	%
		1	n.a.	3.441	15.9817	n.a.	BMB	44.428	5.84	4.14
		2	n.a.	5.41	257.513	n.a.	BMB	842.019	94.1	9.96
		3	n.a.	8.236	0.1672	n.a.	BMB	1.459	0.06	n.a.
		Total:			273.662	0		887.906	100
		No.	Peakname	Ret.Time	Area	Amount	Type	Height	Rel.Area	Resolution
				min	mAU*min			mAU	%
		1	n.a.	3.548	107.671	n.a.	BMB	262.374	18.45	3.74
		2	n.a.	6.112	153.345	n.a.	MB	516.084	25.59	3.38
		3	n.a.	9.47	311.796	n.a.	BMB	829.235	55.96	n.a.
		Total:			635.499	0		1823.86	100
		No.	Peakname	Ret.Time	Area	Amount	Type	Height	Rel.Area	Resolution
				min	mAU*min			mAU	%
		1	n.a.	3.616	4.6174	n.a.	Ru	33.271	0.98	n.a.
		2	n.a.	3.84	82.8637	n.a.	BMB	198.644	17.15	2.19
		3	n.a.	6.125	178.572	n.a.	BM	559.663	41.33	3.32
		4	n.a.	7.365	3.863	n.a.	MB	16.399	0.8	5.15
		5	n.a.	9.56	181.809	n.a.	BMB	478.761	39.74	n.a.
		Total:			484.419	0		1411.85	100
		Degradation of CyPf using higher units of PYT (250 IU)
		No.	Peakname	Ret.Time	Area	Amount	Type	Height	Rel.Area	Resolution
				min	mAU*min			mAU	%
		1	n.a.	3.638	177.825	n.a.	BM	340.219	75.02	1.26
		2	n.a.	4.693	51.2084	n.a.	M	89.971	19.38	0.84
		3	n.a.	5.265	16.1214	n.a.	MB	54.518	5.6	4.14
		Total:			294.63	0		615.876	100
		No.	Peakname	Ret.Time	Area	Amount	Type	Height	Rel.Area	Resolution
				min	mAU*min			mAU	%
		1	n.a.	1.953	2.4127	n.a.	BMB	7.528	18.3	2.99
		2	n.a.	3.611	16.9916	n.a.	MB	22.534	75.68	1.89
		3	n.a.	4.783	0.7946	n.a.	BMB	3.834	6.02	n.a.
					20.1989	0		33.896	100
